# Supplementary material for: A standardized approach to test missense PNPLA1 rare genetic variants of uncertain significance in epidermal differentiation disorders
Source: JID Innov. 2025 Dec 13;6(2):100442. doi: 10.1016/j.xjidi.2025.100442 (PMC12860348; doi:10.1016/j.xjidi.2025.100442)
Supplement: Supplementary Table S1 — List of Lipids Detected [file mmc1.xlsx]

## Sheet: Feuil1
	Table S1: List of lipids detected
	Cer	MRM transition	RT		Cer	MRM transition	RT
	NS (18_1,14_0)	510.6000>264.2700	12.6		EOS (18_1,26_0,18_2)	956.9100>264.2700	18.073
	NS (18_1,16_0)	538.6300>264.2700	13.6		EOS (18_1,28_0,18_2)	984.9400>264.2700	18.356
	NS (18_1,18_0)	566.6600>264.2700	14.6		EOS (18_1,29_0,18_2)	998.9500>264.2700	18.567
	NS (18_1,19_0)	580.6700>264.2700	15		EOS (18_1,30_0,18_2)	1012.9600>264.2700	18.709
	NS (18_1,20_0)	594.6800>264.2700	15.5		EOS (18_1,32_0,18_2)	1040.9900>264.2700	19.04
	NS (18_1,22_0)	622.7100>264.2700	16.2		EOS (18_1,34_0,18_2)	1069.0200>264.2700	19.376
	NS (18_1,24_0)	650.7400>264.2700	16.8		EOS (18_1,36_0,18_2)	1097.0500>264.2700	19.707
	NS (18_1,26_0)	678.7700>264.2700	17.3		EOS-d7 (18_1(d7),32_0_18_2)	1048.0400>271.3000	19.062
	NS (18_1,28_0)	706.8000>264.2700	17.8		EOdS (18_0,26_0,18_2)	958.9200>284.5000	18.036
	NS (18_1,30_0)	734.8300>264.2700	18.1		EOdS (18_0,28_0,18_2)	986.9500>284.5000	18.468
	NS (18_1,31_0)	748.8400>264.2700	18.4		EOdS (18_0,30_0,18_2)	1014.9800>284.5000	18.572
	NS (18_1,32_0)	762.8500>264.2700	18.7		EOdS (18_0,32_0,18_2)	1043.0100>284.5000	19.232
	NdS (18_0,14_0)	512.5000>284.2900	12.923		EOdS (18_0,34_0,18_2)	1071.0400>284.5000	19.078
	NdS (18_0,16_0)	540.5300>284.2900	14.046		EOdS (18_0,36_0,18_2)	1099.0700>284.5000	19.391
	NdS (18_0,18_0)	568.5600>284.2900	14.904		EOP (18_0,26_0,18_2)	974.9100>282.4000	18.036
	NdS (18_0,20_0)	596.5900>284.2900	15.738		EOP (18_0,28_0,18_2)	1002.9400>282.4000	18.468
	NdS (18_0,22_0)	624.6200>284.2900	16.455		EOP (18_0,30_0,18_2)	1030.9700>282.4000	18.572
	NdS (18_0,24_0)	652.6500>284.2900	17.023		EOP (18_0,32_0,18_2)	1059.0000>282.4000	18.751
	NdS (18_0,26_0)	680.6800>284.2900	17.487		EOP (18_0,34_0,18_2)	1087.0300>282.4000	19.078
	NdS (18_0,28_0)	708.7100>284.2900	17.929		EOP (18_0,36_0,18_2)	1115.0600>282.4000	19.391
	NdS (18_0,30_0)	736.7400>284.2900	18.2		EOH isd (18_1,26_0,18_2)	954.8900>280.3000	17.915
	NdS (18_0,32_0)	764.7700>284.2900	18.5		EOH isd (18_1,28_0,18_2)	982.9200>280.3000	17.971
	NP (18_0,14_0)	528.4900>282.2800	11.826		EOH isd (18_1,30_0,18_2)	1010.9500>280.3000	18.149
	NP (18_0,16_0)	556.5200>282.2800	12.888		EOH isd (18_1,32_0,18_2)	1038.9800>280.3000	18.506
	NP (18_0,18_0)	584.5500>282.2800	14.015		EOH isd (18_1,34_0,18_2)	1067.0100>280.3000	18.814
	NP (18_0,20_0)	612.5800>282.2800	14.987		EOH isd (18_1,36_0,18_2)	1095.0400>280.3000	19.498
	NP (18_0,22_0)	640.6100>282.2800	15.706		OS (18_1,26_0)	694.6700>264.3000	14.8
	NP (18_0,24_0)	668.6400>282.2800	16.432		OS (18_1,28_0)	722.7000>264.3000	15.8
	NP (18_0,26_0)	696.6700>282.2800	16.964		OS (18_1,30_0)	750.7300>264.3000	16.054
	NP (18_0,28_0)	724.7000>282.2800	17.499		OS (18_1,32_0)	778.7600>264.3000	16.732
	NP (18_0,30_0)	752.7300>282.2800	17.8		OS (18_1,34_0)	806.7900>264.3000	17.234
	NP (18_0,32_0)	780.7600>282.2800	18.3		OS (18_1,36_0)	834.8200>264.3000	19.029
	NH isd (18_1,14_0)	508.4700>280.3000	10.556		OS-d7 (18_1(d7),32_0)	785.8100>271.3000	17.038
	NH isd (18_1,16_0)	536.5000>280.3000	11.868		OdS (18_0,26_0)	696.6900>284.5000	14.8
	NH isd (18_1,18_0)	564.5300>280.3000	13.121		OdS (18_0,28_0)	724.7200>284.5000	15.8
	NH isd (18_1,20_0)	592.5600>280.3000	14.109		OdS (18_0,30_0)	752.7500>284.5000	16.212
	NH isd (18_1,22_0)	620.5900>280.3000	14.955		OdS (18_0,32_0)	780.7800>284.5000	16.732
	NH isd (18_1,24_0)	648.6200>280.3000	15.728		OdS (18_0,34_0)	808.8100>284.5000	17.234
	NH isd (18_1,26_0)	676.6500>280.3000	16.377		OdS (18_0,36_0)	836.8400>284.5000	19.029
	NH isd (18_1,28_0)	704.6800>280.3000	16.913		OP (18_0,26_0)	712.6800>282.4000	12.4
	NH isd (18_1,30_0)	732.7100>280.3000	17.699		OP (18_0,28_0)	740.7100>282.4000	13.588
	NH isd (18_1,32_0)	760.7400>280.3000	18		OP (18_0,30_0)	768.7400>282.4000	15.612
	AS isd (18_1,14_0)	508.4700>264.5000	12.099		OP (18_0,32_0)	796.7700>282.4000	16.346
	AS isd (18_1,16_0)	536.5000>264.5000	13.173		OP (18_0,34_0)	824.8000>282.4000	17.55
	AS isd (18_1,18_0)	564.5300>264.5000	14.229		OP (18_0,36_0)	852.8300>282.4000	18.9
	AS isd (18_1,20_0)	592.5600>264.5000	15.111		OH isd (18_1,26_0)	692.6600>280.3000	13.233
	AS isd (18_1,22_0)	620.5900>264.5000	15.401		OH isd (18_1,28_0)	720.6900>280.3000	14.053
	AS isd (18_1,24_0)	648.6200>264.5000	16.478		OH isd (18_1,30_0)	748.7200>280.3000	15
	AS isd (18_1,26_0)	676.6500>264.5000	17.009		OH isd (18_1,32_0)	776.7500>280.3000	15.661
	AS isd (18_1,28_0)	704.6800>264.5000	17.19		OH isd (18_1,34_0)	804.7800>280.3000	16.73
	AS isd (18_1,30_0)	732.7100>264.5000	17.691		OH isd (18_1,36_0)	832.8100>280.3000	17.223
	AS isd (18_1,32_0)	760.7400>264.5000	18.082		S (14_1)	244.2300>196.2100	2.441
	AdS (18_0,14_0)	528.5000>284.5000	11.303		S (16_1)	272.2600>224.2400	3.5
	AdS (18_0,16_0)	556.5300>284.5000	12.711		S (18_1)	300.2900>252.2700	4.053
	AdS (18_0,18_0)	584.5600>284.5000	14.27		S (20_1)	328.3200>280.3000	5.577
	AdS (18_0,20_0)	612.5600>284.5000	15.8		S (22_1)	356.3500>308.3300	7.215
	AdS (18_0,22_0)	640.6200>284.5000	17.24		S (24_1)	384.3800>336.3600	8.346
	AdS (18_0,24_0)	668.6500>284.5000	18.539		S (26_1)	412.4100>364.3900	9.439
	AdS (18_0,26_0)	696.6800>284.5000	19.703		S (28_1)	440.4400>392.4200	10.578
	AdS (18_0,28_0)	724.7100>284.5000	20.82		S (30_1)	468.4700>420.4500	11.7
	AdS (18_0,30_0)	752.7400>284.5000	21.9		S (32_1)	496.5000>448.4800	12.994
	AdS (18_0,32_0)	780.7700>284.5000	22.95		dS (14_0)	246.2500>198.2300	2.8
	AP (18_0,14_0)	544.5000>282.4000	11.5		dS (16_0)	274.2800>226.2600	4.023
	AP (18_0,16_0)	572.5300>282.4000	12.54		dS (17_0)	288.2900>240.2700	3.709
	AP (18_0,18_0)	600.5600>282.4000	13.639		dS (18_0)	302.3000>254.2800	4.404
	AP (18_0,20_0)	628.5900>282.4000	14.644		dS (20_0)	330.3300>282.3100	5.816
	AP (18_0,22_0)	656.6200>282.4000	15.41		dS (22_0)	358.3600>310.3400	7.622
	AP (18_0,24_0)	684.6500>282.4000	16.178		dS (24_0)	386.3900>338.3700	8.675
	AP (18_0,26_0)	712.6800>282.4000	16.745		dS (26_0)	414.4200>366.4000	9.826
	AP (18_0,28_0)	740.7100>282.4000	18.6		dS (28_0)	442.4500>394.4300	11.141
	AP (18_0,30_0)	768.7400>282.4000	18.9		dS (30_0)	470.4800>422.4600	12.634
	AP (18_0,32_0)	796.7700>282.4000	19.3		dS (32_0)	498.5100>450.4900	13.956
	AH (18_1,14_0)	524.4700>280.3000	10.2		P (14_0)	264.2400>214.2200	2.272
	AH (18_1,16_0)	552.5000>280.3000	11.262		P (16_0)	290.2700>242.2500	2.934
	AH (18_1,18_0)	580.5300>280.3000	12.568		P (18_0)	318.3000>270.2800	3.998
	AH (18_1,20_0)	608.5600>280.3000	13.613		P (20_0)	346.3300>298.3100	5.187
	AH (18_1,22_0)	636.5900>280.3000	14.504		P (22_0)	374.3600>326.3400	6.296
	AH (18_1,24_0)	664.6200>280.3000	15.336		P (24_0)	402.3900>354.3700	7.88
	AH (18_1,26_0)	692.6500>280.3000	16.003		P (26_0)	430.4200>382.4000	8.981
	AH (18_1,28_0)	720.6800>280.3000	16.562		P (28_0)	458.4500>410.4300	0.001
	AH (18_1,30_0)	748.7100>280.3000	17		P (30_0)	486.4800>438.4600	0.001
	AH (18_1,32_0)	776.7400>280.3000	17.4		P (32_0)	514.5100>466.4900	0.001
					H (14_1)	260.2200>212.2000	2.53
					H (16_1)	288.2500>240.2300	3.853
					H (18_1)	316.2800>268.2600	5.93
					H (20_1)	344.3100>296.2900	7.031
					H (22_1)	372.3400>324.3200	8.126
					H (24_1)	400.3700>352.3500	9.244
					H (26_1)	428.4000>380.3800	10.435
					H (28_1)	456.4300>408.4100	11.85
					H (30_1)	484.4600>436.4400	12.7
					H (32_1)	512.4900>464.4700	13.7
